# Supplementary material for: Identification of the Fungal Community in Otomycosis by Internal Transcribed Spacer Sequencing
Source: Front Microbiol. 2022 Mar 15;13:820423. doi: 10.3389/fmicb.2022.820423 (PMC8965282; doi:10.3389/fmicb.2022.820423)
Supplement: Supplementary file 1 [file Table_1.XLSX]

## Sheet: Scores & Effective Rates
Group	Scores						Effective Rate
Pre-therapy	Ear itching	Aural fullness	Otalgia	Hearing loss	Sign	Total
Pre-therapy1	6	4	1	2	6	19	/
Pre-therapy2	3	4	0	1	6	14	/
Pre-therapy3	3	4	0	1	6	14	/
Pre-therapy4	9	0	0	0	3	12	/
Pre-therapy5	9	2	0	0	3	14	/
Pre-therapy6	3	4	0	2	6	15	/
Pre-therapy7	3	4	0	2	6	15	/
Pre-therapy8	6	0	2	0	6	14	/
Pre-therapy9	6	6	1	2	9	24	/
Pre-therapy10	6	6	0	1	9	22	/
Pre-therapy11	9	4	0	1	6	20	/
Pre-therapy12	3	2	0	0	6	11	/
Pre-therapy13	3	2	0	0	6	11	/
Pre-therapy14	9	4	0	1	9	23	/
Post-therapy (7th day)
Post-therapy1	6	2	0	1	3	12	0.368421
Post-therapy2	3	2	0	0	3	8	0.428571
Post-therapy3	3	2	0	0	3	8	0.428571
Post-therapy4	6	0	0	0	3	9	0.25
Post-therapy5	6	2	0	0	3	11	0.214286
Post-therapy6	3	2	0	1	3	9	0.4
Post-therapy7	3	2	0	1	3	9	0.4
Post-therapy8	3	0	1	0	3	7	0.5
Post-therapy9	6	4	0	1	6	17	0.291667
Post-therapy10	3	4	0	0	6	13	0.409091
Post-therapy11	6	4	0	0	3	13	0.35
Post-therapy12	3	2	0	0	3	8	0.272727
Post-therapy13	3	2	0	0	3	8	0.272727
Post-therapy14	6	2	0	0	6	14	0.391304
Post-therapy (14th day)
Post-therapy1	3	2	0	0	0	5	0.736842
Post-therapy2	0	0	0	0	0	0	1
Post-therapy3	0	0	0	0	0	0	1
Post-therapy4	3	0	0	0	0	3	0.75
Post-therapy5	3	0	0	0	0	3	0.785714
Post-therapy6	0	0	0	0	0	0	1
Post-therapy7	0	0	0	0	0	0	1
Post-therapy8	3	0	0	0	0	3	0.785714
Post-therapy9	3	2	0	0	3	8	0.666667
Post-therapy10	3	2	0	0	3	8	0.636364
Post-therapy11	3	0	0	0	3	6	0.7
Post-therapy12	3	0	0	0	0	3	0.727273
Post-therapy13	3	2	0	0	0	5	0.545455
Post-therapy14	0	0	0	0	3	3	0.869565
Control
Control1	0	0	0	0	0	0	/
Control2	0	0	0	0	0	0	/
Control3	0	0	0	0	0	0	/
Control4	0	0	0	0	0	0	/
Control5	0	0	0	0	0	0	/
Control6	0	0	0	0	0	0	/
Control7	0	0	0	0	0	0	/
Control8	0	0	0	0	0	0	/
Control9	0	0	0	0	0	0	/
Control10	0	0	0	0	0	0	/
Control11	0	0	0	0	0	0	/
Control12	0	0	0	0	0	0	/
Control13	0	0	0	0	0	0	/
Control14	0	0	0	0	0	0	/
Control15	0	0	0	0	0	0	/
Control16	0	0	0	0	0	0	/
Control17	0	0	0	0	0	0	/
Control18	0	0	0	0	0	0	/
Control19	0	0	0	0	0	0	/
Control20	0	0	0	0	0	0	/
